# Supplementary material for: Case Report: A Rare Case of Esophagogastric Junctional Squamous Cell Carcinoma After the Successful Treatment of Neuroendocrine Carcinoma: Clonal Tumor Evolution Revealed by Genetic Analysis
Source: Front Genet. 2021 Sep 15;12:608324. doi: 10.3389/fgene.2021.608324 (PMC8489402; doi:10.3389/fgene.2021.608324)
Supplement: Supplementary Table 1 — Mutation profiles of the primary and recurrent EGJ lesions. [file Table_1.XLSX]

## Sheet: Sheet1
Supplementary Table 1: Mutation profiles of the primary and reccurent EGJ lesions
	Onset following the first diagnosis (months)	TP53	SMAD4	STK11	Other mutations*
Neuroendocrine carcinoma	–	Q192X (85.4)	WT	P281L(52.7), F354L(50.7)	ND
Squamous cell carcinoma	21	Q192X (48.4)	S517T (17.4)	P281L(52.7), F354L(50.7)	ND
Normal mucosa	-	WT	WT	P281L(52.7), F354L(50.7)	ND
ClinVar interpretation		Pathogenic	VUS	P281L; Benign/Likely benign/ Uncertain significance F354L; Benign/Likely benign
The data in parentheses indicate variant allele frequency
WT, wild-type; ND, not detected; VUS, variant of uncertain significance
* ABL1, AKT1, ALK, APC, ATM, BRAF, CDH1, CDKN2A, CSF1R, CTNNB1, EGFR, ERBB2, ERBB4, EZH2, FBXW7, EGFR1, EGFR2, EGFR3, FLT3, GNA11, GNAS, GNAQ, HNF1A, HRAS, IDH1, JAK2, JAK3, IDH2, KDR, KIT, KRAS, MET, MLH1, MPL, NOTCH1, NPM1, NRAS, PDGFRA, PIK3CA, PTEN, PTPN11, RB1, RET, SMARCB1, SMO, SRC, STK11, VHL
